# Supplementary material for: Tau fibrils induce glial inflammation and neuropathology via TLR2 in Alzheimer’s disease–related mouse models
Source: J Clin Invest. 2023 Sep 15;133(18):e161987. doi: 10.1172/JCI161987 (PMC10503811; doi:10.1172/JCI161987)
Supplement: Supporting data values [file jci-133-161987-s198.xlsx]

## Sheet: Fig 1
	Fig 1B	Control	PFF (25 nM)	PFF (50 nM)	PFF (100 nM)			Fig 1E	Con	Tau PFF (25 nM)	Tau PFF (50 nM)	Con	Tau PFF (25 nM)	Tau PFF (50 nM)	Con	Tau PFF (25 nM)	Tau PFF (50 nM)
		1	10.52	16.01	47.3				1	18.5096	17.3931	1	2.97041	7.40182	1	12.3638	25.2555
		1	8.92	15.97	41.67				1	15.8338	24.63	1	7.67651	12.1064	1	9.31659	24.6121
		1	6.5	11.25	38.32				1	20.13	25.26	1	5.25	9	1	8.33469	14.4165
	Fig 1C	Control	PFF (25 nM)	PFF (50 nM)	PFF (100 nM)			Fig 1F	Con	Tau PFF (25 nM)	Tau PFF (50 nM)	Con	Tau PFF (25 nM)	Tau PFF (50 nM)	Con	Tau PFF (25 nM)	Tau PFF (50 nM)
		1	29.86	48.91	67.32				1	19.8656	48.9163	1	2.39636	2.96513	1	15.0973	28.6351
		1	14.82	64.04	76.22				1	14.8242	34.0416	1	2.68921	3.46878	1	13.6719	27.9738
		1	22.53	39.85	65.25				1	22.53	39.85	1	3.97	4.57	1	19.4367	35.7875
	Fig 1D	Control	PFF (25 nM)	PFF (50 nM)	PFF (100 nM)			Fig 1G	Con	Tau PFF (25 nM)	Tau PFF (50 nM)	Con	Tau PFF (25 nM)	Tau PFF (50 nM)	Con	Tau PFF (25 nM)	Tau PFF (50 nM)
		1	12.41	44.55	43.83				1	13.6735	44.8754	1	4.05422	6.41344	1	14.291	25.2843
		1	25.82	40.39	43.86				1	16.6414	35.2298	1	3.11146	8.14975	1	13.1373	20.8977
		1	21	42	44				1	20.437	34.5047	1	3.85	5.41	1	18	29
	Fig 1I	Control	PFF		Fig 1K	Control	PFF		Fig 1M	Control	PFF
		10288	54466.5			22700.2	24438.3			12008.5	34165.3
		19161.3	49600.3			13791.5	29300			13749.7	37327.5
		24536.1	73920			11553.7	22442.8			12600.5	41951

## Sheet: Fig 2
		Fig.2B.	Con	PFF	wtTIDM+PFF	mTIDM+PFF		Fig.2E.	Con	PFF	wtTIDM+PFF	mTIDM+PFF
			1	7.11264	1.21432	9.20549			1	3.56861	1.47796	3.47534
			1	5.96667	1.08886	7.73124			1	2.41047	1.50487	2.2895
			1	8.9104	1.21627	6.21796			1	3.02352	1.30126	3.1315
			1	7.48388	1.20811	6.01714
		Fig 2G	Control	PFF	wtTIDM+PFF	mTIDM+PFF		Fig 2H	Control	PFF	wtTIDM (5μM)+PFF	wtTIDM (10μM)+PFF	mTIDM (10μM)+PFF
			9561.55	18781.2	11216.9	20928.3			1	16.9296	7.147	4.04648	17.9442
			8084.74	15636.8	9579.02	18562.9			1	33.8428	13.2046	6.96107	30.0599
			6371.37	16893.6	13957	15487			1	21.45	13.32	5.98	23.75
	Fig 2I	Control	PFF	wtTIDM 5uM+PFF	wtTIDM 10uM+PFF	mTIDM 10uM+PFF		Fig 2J	Control	PFF	wtTIDM 5uM+PFF	wtTIDM 10uM+PFF	mTIDM 10uM+PFF
		1	26.3192	9.38131	6.77756	19.8036			1	21.2253	17.0589	4.64217	12.7487
		1	29.465	12.8656	5.51884	19.2653			1	27.7212	16.8708	4.33629	30.8919
		1	18.435	13.65	7.98	24.879			1	19.83	12.76	7.64	22.45
	Fig 2L	Control	PFF	wtTIDM+PFF	mTIDM+PFF
		17617.5	58195.8	22120.4	63913.2
		18429.1	77357.3	26995.6	92980.3
		14234.1	108813	24124.7	79353.7

## Sheet: Fig 3
		Fig 3B	nTg	Tg	Tg+wtTIDM	Tg+mTIDM			Fig 3E	nTg	Tg	Tg+wtTIDM	Tg+mTIDM
			532.39	2792.24	1588.37	3728.76				43.2286	72.0477	64.8429	57.6381
			312.358	1969.19	1465.1	2645.13				64.8429	86.4572	50.4334	100.867
			258.383	2403.62	303.633	3053.9				57.6381	151.3	64.8429	86.4572
			600.736	2940.55	528.54	3091.18				57.6381	158.505	57.6381	64.8429
			616.6	3176.91	2001.72	2931.7				50.4334	122.481	57.6381	93.662
			289.264	3168.16	2254.21	2397.01				50.4334	158.505	57.6381	86.4572
			1608.98	2182.28	1412.48	2119.4				36.0238	93.662	79.2524	86.4572
			2293.99	3163.77	689.502	295.167				57.6381	100.867	122.481	100.867
			736.167	3525.97	835.813	2356.75				36.0238	151.3	64.8429	144.095
			533.16	3421.4	1198.12	1728.92				36.0238	100.867	86.4572	115.276
		Fig 3D	nTg	Tg	Tg+wtTIDM	Tg+mTIDM			Fig 3G	nTg	Tg	Tg+wtTIDM	Tg+mTIDM
			872.193	3697.56	4291.24	5791.3				0.751643	1.29617	0.619678	1.18893
			1011.19	3976.67	2227.66	3002.99				0.680791	1.34312	0.869935	0.934018
			1654.63	5772.8	1687.77	4883.93				0.659162	2.67507	0.819149	1.05509
			1844.62	4666.48	2221.13	3815.02				0.67462	1.28175	0.695968	2.13752
			1115.56	3269.21	2334.86	3419.71				0.677911	1.15697	0.703968	2.01365
			1277.43	2510.97	2106.68	2491.04
			982.82	3019.74	1914.61	1893.19			Fig 3H	nTg	Tg	Tg+wtTIDM	Tg+mTIDM
			1330.07	2514.51	341.257	3546.33				0.729885	1.454	0.361053	1.24889
			1144.12	1713.81	1660.55	3379.96				0.698753	1.20509	0.841199	1.04057
			658.8	1217.19	190.156	3957.72				0.772205	1.95526	0.835968	2.37196
										0.469931	1.16	0.620325	0.967547
											1.23	0.760585	2.59492

## Sheet: Fig 4
	Fig 4B	nTg	Tg	Tg+wtTIDM	Tg+mTIDM			Fig 3F	nTg	MAPT	MAPT+wtTIDM	MAPT+mTIDM
		1	22.2095	10.3008	13.9515				0.003937	1.71619	0.518832	1.11276
		1	21.1219	8.47854	14.1623				0.019417	1.71975	1.06078	1.08674
		1	17.0838	8.31489	13.2172				0.004858	1.14197	1.0572	2.21277
		1	20.7823	12.1659	15.9887				0.001887	1.45231	1.25965	1.37439
		1	19.3152	17.6557	25.5293					1.49372	0.92053	1.92238
		1	18.0789	16.4214	27.4969
		1	22.1924	11.3847	14.4386			Fig 3H	nTg	Tg	Tg+wtTIDM	Tg+mTIDM
		1	24.2823	11.3239	16.2547				0.190354	2.17783	0.295104	1.14769
		1	25.2843	12.1712	20.2719				0.256408	1.11847	0.256295	1.55603
		1	21.5697	9.63716	25.1169				0.00744939	1.24399	0.33464	3.53688
									0.00440252	1.90688	0.415893	1.32904
	Fig 4D	nTg	Tg	Tg+wtTIDM	Tg+mTIDM					1.20133	0.576477	2.8619
		1	25.5828	6.21631	24.4275
		1	28.0668	5.9564	23.1809
		1	26.681	11.9978	19.4978
		1	23.8668	12.0183	18.7739
		1	28.9711	22.4592	30.3639
		1	24.7695	16.4704	30.7245
		1	23.8492	27.1227	17.7345
		1	24.8263	30.3982	25.9455
		1	29.0278	14.3556	19.874
		1	29.9981	14.4507	23.5106

## Sheet: Fig 5
		Fig 5B	nTg	Tg	Tg+wtTIDM	Tg+mTIDM			Fig 5E	nTg	Tg	Tg+wtTIDM	Tg+mTIDM		Fig 5F	nTg	Tg	Tg+wtTIDM	Tg+mTIDM
			6071.64	3835.56	5366.05	4652.05				0	0	0	0			0	0	0	0
			4745.06	5661	9206.92	3836.88				0	0	0	0			0	0	0	0
			3530.5	5233.88	7536.42	3448.96				0	0	0	0			0	0	0	0
			4319.84	4915.34	5139.02	6046.71				72	13	60	17			170	90	125	69
			9870.25	3932.94	3522.69	1241.2				3359	799	1483	306			5783	245	6824	1546
			5797.78	4580.96	6814.05	318.448				4613	830	3873	838			6898	1394	7235	2195
			6780.43	3272.88	6457.82	1814.12				5982	1265	6160	395			5811	1518	7732	1553
			10036.9	1001.05	8618.99	4867.88				7307	1233	6379	437			6387	1206	7653	2578
			14481.4	2625.17	6651.44	3969.11				7340	1073	5505	1101			6786	1808	7544	2137
			8558.76	3907.72	12572	2680.3				8723	1007	6264	1004			7335	2177	8668	2402
										8069	1019	6663	1272			6916	1896	7599	2273
		Fig 5D	nTg	Tg	Tg+wtTIDM	Tg+mTIDM				8306	1079	5545	920			6220	1942	7435	2160
			1.08313	0.280142	1.56747	0.63565				8583	1023	6005	856			6468	1960	8017	2359
			1.30112	0.589327	1.30105	0.572459				9391	768	6263	728			6829	2103	7847	2546
			1.08269	0.90646	1.09741	0.956276				9400	994	6611	655			6885	2285	8018	2603
			1.87018	0.793126	1.51838	0.582011				9122	1000	6674	1125			7187	2076	7942	2697
			1.319	0.789087	1.00738	0.758041				9724	1205	6009	529			6218	2369	8190	2264
										9366	1047	6008	814			6382	1825	6872	2957
										9169	1084	6387	1026			6425	2101	6833	2752
										9623	1092	5816	604			7139	1654	7302	2353
										9390	1139	6280	1076			7211	2499	7168	3060
										9652	1058	6461	832			6225	2359	7119	2871
										10142	1070	6056	1521			6001	2443	6940	3464
										8965	1190	6014	706			6665	2031	6998	2324
										10291	1418	6923	904			7040	1819	7127	2566
										9855	770	6569	1386			6424	2109	6635	2253
										10106	704	6282	1447			6787	2048	6125	2136
										10306	1059	6618	1579			5919	2566	6971	3575
										10092	1189	6255	1315			7224	2123	6248	2373
										10482	1175	7148	918			6661	2190	6937	2700
										9769	1249	6304	895			6531	2162	5815	1747
										10159	1034	6464	1229			7456	2541	6461	2625
										9864	1187	5622	1192			5733	2772	6557	3142
										10577	1001	7292	1054			6597	1889	6625	2165
										10748	773	6388	1379			6089	2201	6434	2600
										10262	956	6611	2011			6970	2313	6194	2242
										10054	1295	6432	2298			7496	2333	5989	2792
										9805	1102	6904	1216			7126	2485	6188	2611
										11106	1264	6101	1173			7183	2415	6450	1954
										9852	1280	6248	1809			6908	2566	6284	2289
										8967	1188	6206	1396			6159	2476	6801	2014
										9646	1254	6261	1402			6978	2324	6547	3017
										10289	860	5880	923			7129	2592	6402	2695
										9374	1467	6588	1503			7426	2346	6479	2701
										10373	934	6774	822			7193	2328	6601	1974
										10474	1270	6976	2027			6885	2209	6433	2733
										10969	1606	6741	1509			6043	2519	6171	2325
										9635	1294	6422	1357			7086	2572	5936	2225
										10872	1000	6849	1478			6332	2522	6774	2030
										9815	1605	6270	1480			7185	2546	6254	2009
										10296	1097	7060	1946			7327	1900	6733	1934
										10169	1750	6087	1624			7425	2169	5722	2378
										10712	1283	6543	1343			7584	2055	6695	2422
										11257	1915	6400	1899			6789	2865	6143	1873
										11028	1251	6474	1456			6806	2557	6526	2579
										9589	1411	6440	2164			6930	2702	6144	1892
										10908	1035	6636	1366			7063	2484	6312	2220
										10551	1239	6374	1008			5657	2513	6623	1938
										11221	1662	6640	1403			7020	2787	6792	3271
										10090	1392	6363	1599			7169	2733	6648	2292
										10297	1439	7086	1994			6301	2319	6448	2299
										9903	1232	6619	990			6984	2408	6084	2514
										10116	1445	6961	1723			7078	2699	6399	2279
										10724	2167	7413	2228			6338	2507	6920	2414
										10257	1496	6788	1887			6185	2500	6675	2352
										9845	1480	6840	1735			6853	2363	6161	3123
										9571	1429	6749	1628			6431	2442	6927	2158
										11071	1374	7133	2470			7780	2303	6394	2073
										10522	1188	6476	1416			7915	2437	6278	2459
										11512	1343	6867	940			6135	2313	6415	2517
										10704	1174	7296	1371			5609	2367	6583	2346
										10628	917	6941	948			6426	2577	6618	2498
										10030	1211	6930	1747			6202	2585	6359	2314
										10845	1642	6850	1454			7452	2445	6614	2090
										10140	1273	6835	2442			7374	2034	6434	2043
										10793	1590	7355	1965			7524	2624	6147	2809
										11094	1939	6821	1516			7574	2531	6181	2148
										10659	1690	7415	2080			7726	2350	6581	2654
										10770	1339	7137	1325			7365	2525	7318	2341
										10907	1458	7129	1112			6707	2465	6537	2478
										9688	1755	7111	1233			7027	2534	7211	2507
										10969	1636	6648	1835			7825	2563	7474	2703
										10971	1614	6764	1247			7503	2943	6236	2074
										10356	1451	7123	1949			6992	2768	6755	2424
										10386	1685	6027	1844			7338	2490	6494	2518
										10205	1722	6717	2778			7713	2414	6860	2436
										11243	1442	7045	2130			7879	2843	6049	1823
										10811	1489	6861	1127			7739	3118	6785	1820
										10703	1596	7292	2256			7317	2626	6656	2532
										10681	1222	7133	1943			6569	2534	6603	2204
										10315	1670	7511	1838			8031	2450	6541	1723
										10649	2048	6572	1514			7629	2785	6149	2134
										10634	1674	6921	2089			6729	2712	6787	2284
										11072	1675	7234	1502			7835	2842	7278	2940
										10497	1591	7102	1672			7817	2823	6729	2714
										10645	1514	7591	1563			7868	3169	7076	1714
										10478	1383	6596	2043			6936	2601	7065	2035
										10796	1249	7474	1191			7991	2729	6797	2379
										10848	1700	7016	2177			7049	2694	6682	1985
										10931	1227	6845	1249			7812	2700	7025	2206

## Sheet: Fig 6
	Fig 6B	nTg	Tg	Tg+wtTIDM	Tg+mTIDM		Fig 6E	nTg	Tg	Tg+wtTIDM	Tg+mTIDM		Fig 6H	nTg	Tg	Tg+wtTIDM	Tg+mTIDM		Fig 6J	nTg	MAPT	MAPT+wtTIDM	MAPT+mTIDM
		5	13	0	5			18.64	25.12	2.48	21.12			1310.66	1083.75	677.821	839.521			19	10	8	4
		1	3	1	10			10.48	31.68	8.72	22.88			1023.01	1333.39	1205.93	1504.01			12	8	12	7
		8	15	9	8			13.44	9.84	3.52	17.28			1390.26	1052.81	1319.34	1239.06			23	11	11	13
		5	11	4	18			11.04	12.4	3.2	6.32			1148.31	804.986	1639.13	1391.96			11	7	17	19
		1	27	6	14			7.76	4	7.68	2.8			1432.35	504.334	1332.79	1059.98			19	0	10	12
		7	16	8	8			5.92	1.92	7.92	4.8			1179.23	1031	1326.83	787.599			8	2	5	8
		5	15	8	20									896.204	1487.73	1270	1106.86			12	9	10	8
	Fig 6C	nTg	Tg	Tg+wtTIDM	Tg+mTIDM		Fig 6F	nTg	Tg	Tg+wtTIDM	Tg+mTIDM		Fig 6I	nTg	Tg	Tg+wtTIDM	Tg+mTIDM		Fig 6K	nTg	MAPT	MAPT+wtTIDM	MAPT+mTIDM
		15	155	65	108			6.32	2.08	9.52	3.92			4.3712	3.61636	2.26423	2.80739			122	218	206	226
		67	121.92	122	83			1.52	2.96	6.08	5.2			3.41549	4.45177	4.03267	5.02142			218	160	143	150
		34.16	125.2	43	156			6.08	6.96	6	2.64			4.64907	3.53101	4.40248	4.13681			187	189	158	145
		36	273	111.6	230.88			6.88	0.8	8.72	2.16			3.83794	2.69551	5.48864	4.66098			150	210	150	151
		27	133	112	143			8.16	0	9.92	2			4.7847	1.68111	4.4569	3.53704			145	142	141	180
		14	300	120	300			6.8	3.28	15.6	0			3.94021	3.44403	4.42275	2.62533			160	185	154	111
		23	126	70	166									2.98894	4.97903	4.24013	3.68952			142	177	103	150

## Sheet: Fig 7
				Fig 7C	nTg	Tg	TgΔTLR2	TgΔTLR2+wtTIDM		Fig 7G	nTg	Tg	TgΔTLR2	TgΔTLR2+wtTIDM		Fig 7K	nTg	Tg	TgΔTLR2	TgΔTLR2+wtTIDM
					1	17.6668	8.85443	9.54852			0.010186	2.24969	1.23824	1.55898			2	23	15	10
					1	16.6	7.43869	10.7378			0.09203	2.41205	1.95682	1.74949			3	27	12	12
					1	13.3582	8.18573	6.15896			0.09287	1.18102	0.763256	1.07787			2	24	21	5
					1	17.0252	6.20786	7.44831			0.118596	1.49372	2.34545	1.04141			5	18	2	9
					1	12.3577	10.8456	8.7764									7	36	14	4
					1	12.2978	8.54786	10.1249		Fig 7I	nTg	Tg	TgΔTLR2	TgΔTLR2+wtTIDM
					1	13.357	9.13711	8.48344			0.0201318	5.6075	0.217924	0.386045		Fig 7L	nTg	Tg	TgΔTLR2	TgΔTLR2+wtTIDM
					1	13.7981	7.40691	10.6638			0.00170778	3.07166	2.03068	1.84684			20	285	101	70
											0.0131216	3.69151	0.160269	0.323593			14	249	148	168
				Fig 7E	nTg	Tg	TgΔTLR2	TgΔTLR2+wtTIDM			0.00322581	2.63871	1.27171	0.901561			30	273	75	120
					1	18.9131	4.421	5.40804									37	166	18	49
					1	17.3598	4.36218	6.07029									27	300	132	178
					1	17.2532	6.14742	5.07991
					1	17.5819	5.48469	5.42473
					1	15.9926	11.0596	11.456
					1	16.2744	12.6063	12.7829
					1	14.5579	8.47817	6.62422
					1	15.3817	8.21686	5.20628

## Sheet: Fig 8
		Fig 8B							Fig 8E						Fig 8G
	IL-1B (ng/ml)	0	5	10	15	20	25		IL-1B (ng/ml)	0	5	10		IL-1B (ng/ml)	0	5	10	15	25
		1	1.63896	1.52065	3.21527	2.83513	1.86286			3519.5	19362.5	25376.4			1	3.50303	4.47273	5.12121	4.63636
		1	1.90256	2.44227	3.31316	2.7981	1.77497			2987.37	22276.4	20826.5			1	2.60634	3.78281	4.27602	3.74208
		1	1.94527	2.08284	3.1062	2.80687	1.59132			3973.95	25761.3	27935.2			1	2.44624	3.19624	3.24731	3.19624
										4729.54	17638.4	23983.6
		Fig 8C
	IL-1B (ng/ml)	0	5	10	15	20	25
		1	1.51013	1.75895	2.99693	2.97836	1.56237
		1	1.83769	2.22047	3.04904	3.04909	1.51024
		1	1.86197	1.53615	3.07392	2.97872	1.54936
	Fig 8I
		p-MAPT(WT)-Luc					p-MAPT(mut)-Luc									Fig 8K
	IL-1B (ng/ml)	0	5	10	15	25	0	5	10	15	25					p65			p50			p300			RNA-POL			CBP			IgG
		1	2.63624	3.33691	3.50201	2.11544	1	1.06915	1.1516	1.13032	1.1383
		1	2.883	3.81034	3.38054	2.03941	1	1.29126	1.33252	1.29126	1.27913				IL-1B (ng/ml)	0	5	10	0	5	10	0	5	10	0	5	10	0	5	10
		1	3.19597	3.99817	3.6337	2.81685	1	1.24364	1.30909	1.26182	1.24364					1	12.8742	14.0554	1	11.6211	13.2859	1	10.5069	10.8359	1	11.2916	10.1388	1	1.12805	1.1654	1	1.00311	1.01239
																1	14.874	16.3983	1	13.2985	14.9837	1	14.3926	15.7393	1	13.2647	14.2978	1	1.21963	1.19837	1	1.09274	1.12538
																1	11.8392	14.7296	1	13.8264	15.4829	1	13.8296	14.8294	1	14.2853	15.9525	1	1.18276	1.14296	1	1.06382	1.04286
	Fig 8L
		Con	IL-1β	wtTIDM+IL-1β	wtTIDM+IL-1β	mtTIDM+IL-1β	mtTIDM+IL-1β
		1	13.7003	5.2117	2.79121	15.9724	14.6681
		1	18.5639	3.98637	3.76284	18.6383	17.5983
		1	19.7386	6.54827	4.13852	17.9837	20.8473

## Sheet: Fig S1
		Fig. S1A	Tau-LPS assay		Absorbance			Absorbance
								Deducted from blank
				standard			Blank	standard
			.25EU/ml	.125EU/ml	.0625EU/ml	Blank	Average	.25EU/ml	.125EU/ml	.0625EU/ml
			1.075	0.633	0.439	0.117	0.118333	0.956667	0.514667	0.320667
						0.124
						0.114
		Fig. S1B			Absorbance				Endotoxin Concentration(EU/ml)
			standard	Sample	Sample	Deducted from blank
			.25EU/ml	25nM	50nM	.25EU/ml	25nM	50nM	.25EU/ml	25nM	50nM
			1.09363	0.21	0.209	0.9753	0.0916667	0.0906667	0.23603	-0.00235402	-0.00264705
			1.27733	0.205	0.212	1.159	0.0866667	0.0936667	0.285549	-0.00381918	-0.00176796
			1.26533	0.219	0.201	1.147	0.100667	0.0826667	0.282314	0.000283264	-0.00499131

## Sheet: Fig S2
		Fig S2A					TNF-α(pg/ml)
			WT				TLR2-/-				TLR4-/-
		PFF(nM)	0	10	25	50	0	10	25	50	0	10	25	50
			1	844.368	818.052	789.631	1	15.1285	22.0515	18.9746	1	765.965	938.597	723.86
			1	831.736	922.789	689.631	1	18.9746	15.8977	13.59	1	852.281	875.439	732.281
			1	746.473	865.421	720.158	1	10.5131	13.59	8.97462	1	723.86	803.86	850.176
		Fig S2B					IL-1β(pg/ml)
		WT				TLR2-/-				TLR4-/-
	PFF(nM)	0	10	25	50	0	10	25	50	0	10	25	50
		1	186.533	197.733	203.333	1	3.0667	3.8667	1.8667	1	161.733	228.133	173.333
		1	160.133	243.333	163.733	1	1.4667	3.4667	5.4667	1	221.333	214.933	189.333
		1	215.333	272.933	229.733	1	2.2667	2.2667	3.0667	1	168.533	203.333	196.133

[truncated: 16 more sheets: Fig S3, Fig S4, Fig S5, Fig S6, Fig S7, Fig S8, Fig S9, Fig S10, Fig S11, Fig S12, Fig S13, Fig S14, FIg S15, Fig S16, Fig S17, Fig S18]
